# Supplementary material for: Risk factors for bovine rotavirus infection and genotyping of bovine rotavirus in diarrheic calves in Bangladesh
Source: PLoS One. 2022 Feb 25;17(2):e0264577. doi: 10.1371/journal.pone.0264577 (PMC8880881; doi:10.1371/journal.pone.0264577)
Supplement: S1 File — (CSV) [file pone.0264577.s001.csv]

Area	Season	Age	Agecat	Sex	Breed	RapidT	PAGE	BothT
Barisal	Winter	0.07	upto1.3m	aM	Indigenous	Positive	Negative	1
Madaripur	Winter	0.07	upto1.3m	aM	Indigenous	Negative	Negative	0
Madaripur	Summer	0.07	upto1.3m	aM	Indigenous	Negative	Negative	0
Barisal	Summer	2	mt1.3m	aM	Indigenous	Positive	Positive	1
Barisal	Winter	0.1	upto1.3m	aM	Indigenous	Negative	Negative	0
Barisal	Rainy	2	mt1.3m	aM	Indigenous	Positive	Positive	1
Madaripur	Rainy	2	mt1.3m	aM	Indigenous	Positive	Positive	1
Madaripur	Rainy	0.13	upto1.3m	aM	Indigenous	Negative	Negative	1
Madaripur	Winter	2.2	mt1.3m	aM	Indigenous	Positive	Positive	1
Madaripur	Winter	0.13	upto1.3m	aM	Indigenous	Negative	Negative	0
Madaripur	Winter	1.67	mt1.3m	F	Indigenous	Positive	Positive	1
Madaripur	Winter	0.13	upto1.3m	F	Indigenous	Negative	Negative	0
Madaripur	Summer	0.13	upto1.3m	aM	Indigenous	Negative	Negative	0
Madaripur	Winter	1.5	mt1.3m	F	Indigenous	Positive	Positive	1
Madaripur	Summer	2	mt1.3m	F	Indigenous	Positive	Positive	1
Madaripur	Rainy	0.17	upto1.3m	F	Indigenous	Negative	Negative	0
Madaripur	Summer	2	mt1.3m	F	Indigenous	Positive	Positive	1
Madaripur	Rainy	0.17	upto1.3m	aM	Indigenous	Negative	Negative	0
Madaripur	Winter	0.17	upto1.3m	aM	Indigenous	Negative	Negative	0
Barisal	Winter	0.23	upto1.3m	F	Indigenous	Positive	Positive	1
Barisal	Winter	0.23	upto1.3m	F	Indigenous	Positive	Negative	1
aSirajgonj	Rainy	0.23	upto1.3m	F	Indigenous	Negative	Negative	0
Madaripur	Winter	0.27	upto1.3m	aM	Indigenous	Positive	Negative	1
Madaripur	Winter	0.27	upto1.3m	F	Indigenous	Negative	Negative	0
Barisal	Winter	0.3	upto1.3m	F	Indigenous	Negative	Negative	0
aSirajgonj	Summer	2	mt1.3m	aM	Indigenous	Positive	Negative	1
aSirajgonj	Summer	2	mt1.3m	aM	Indigenous	Positive	Negative	1
Madaripur	Winter	0.33	upto1.3m	F	Indigenous	Negative	Negative	1
Barisal	Winter	0.33	upto1.3m	F	Indigenous	Negative	Negative	0
Madaripur	Summer	0.33	upto1.3m	F	Indigenous	Negative	Negative	0
Barisal	Rainy	2	mt1.3m	F	Indigenous	Negative	Negative	1
aSirajgonj	Rainy	0.33	upto1.3m	aM	Indigenous	Negative	Negative	0
aSirajgonj	Rainy	0.33	upto1.3m	aM	Indigenous	Negative	Negative	0
Madaripur	Rainy	0.4	upto1.3m	aM	Indigenous	Positive	Positive	1
aSirajgonj	Rainy	0.4	upto1.3m	aM	Indigenous	Negative	Negative	0
aSirajgonj	Rainy	0.43	upto1.3m	aM	Indigenous	Negative	Negative	0
Madaripur	Winter	1.5	mt1.3m	aM	Indigenous	Positive	Negative	1
Madaripur	Rainy	0.5	upto1.3m	aM	Indigenous	Positive	Negative	1
Madaripur	Rainy	0.5	upto1.3m	F	Indigenous	Negative	Negative	0
Madaripur	Winter	0.5	upto1.3m	F	Indigenous	Negative	Negative	0
Madaripur	Winter	1.4	mt1.3m	aM	Cross	Negative	Negative	1
Madaripur	Winter	0.5	upto1.3m	aM	Indigenous	Negative	Negative	0
Barisal	Summer	2	mt1.3m	aM	Indigenous	Positive	Negative	1
Madaripur	Summer	0.5	upto1.3m	F	Indigenous	Negative	Negative	0
Madaripur	Summer	0.5	upto1.3m	F	Indigenous	Negative	Negative	0
Barisal	Winter	2	mt1.3m	aM	Indigenous	Negative	Negative	0
aSirajgonj	Rainy	0.5	upto1.3m	aM	Indigenous	Negative	Negative	0
Madaripur	Summer	2	mt1.3m	F	Indigenous	Negative	Negative	0
Madaripur	Summer	2	mt1.3m	F	Indigenous	Negative	Negative	0
Barisal	Summer	0.53	upto1.3m	aM	Indigenous	Negative	Negative	0
Madaripur	Summer	2	mt1.3m	aM	Indigenous	Negative	Negative	0
Barisal	Summer	1.4	mt1.3m	aM	Indigenous	Negative	Negative	0
Madaripur	Summer	1.67	mt1.3m	F	Indigenous	Negative	Negative	0
Madaripur	Summer	1.33	mt1.3m	F	Indigenous	Negative	Negative	0
Madaripur	Summer	3	mt1.3m	F	Indigenous	Negative	Negative	0
Barisal	Rainy	0.53	upto1.3m	aM	Indigenous	Negative	Negative	0
Barisal	Rainy	0.57	upto1.3m	aM	Indigenous	Positive	Positive	1
aSirajgonj	Summer	2	mt1.3m	aM	Indigenous	Negative	Negative	0
aSirajgonj	Summer	2	mt1.3m	aM	Indigenous	Negative	Negative	0
Madaripur	Summer	2	mt1.3m	F	Indigenous	Negative	Negative	0
Madaripur	Rainy	2	mt1.3m	F	Indigenous	Negative	Negative	0
Madaripur	Rainy	2.3	mt1.3m	F	Indigenous	Negative	Negative	0
Barisal	Winter	0.57	upto1.3m	aM	Indigenous	Negative	Negative	0
Madaripur	Winter	0.57	upto1.3m	aM	Indigenous	Negative	Negative	0
Madaripur	Winter	0.6	upto1.3m	aM	Indigenous	Negative	Negative	0
Madaripur	Rainy	3	mt1.3m	aM	Indigenous	Negative	Negative	0
Barisal	Rainy	2	mt1.3m	aM	Indigenous	Negative	Negative	0
Barisal	Rainy	3	mt1.3m	F	Indigenous	Negative	Negative	0
Barisal	Summer	0.63	upto1.3m	F	Indigenous	Positive	Negative	1
Madaripur	Winter	0.67	upto1.3m	aM	Indigenous	Positive	Positive	1
aSirajgonj	Rainy	3	mt1.3m	aM	Indigenous	Negative	Negative	0
aSirajgonj	Rainy	3	mt1.3m	F	Indigenous	Negative	Negative	0
Madaripur	Summer	0.67	upto1.3m	F	Indigenous	Positive	Positive	1
Barisal	Rainy	2	mt1.3m	aM	Indigenous	Negative	Negative	0
Barisal	Rainy	2	mt1.3m	aM	Indigenous	Negative	Negative	0
Madaripur	Rainy	3	mt1.3m	aM	Indigenous	Negative	Negative	0
Madaripur	Summer	0.67	upto1.3m	aM	Indigenous	Negative	Negative	0
Madaripur	Rainy	2	mt1.3m	aM	Indigenous	Negative	Negative	0
Madaripur	Summer	0.67	upto1.3m	aM	Indigenous	Negative	Negative	0
Madaripur	Rainy	3	mt1.3m	aM	Indigenous	Negative	Negative	0
Barisal	Rainy	2	mt1.3m	F	Indigenous	Negative	Negative	0
Madaripur	Winter	0.73	upto1.3m	F	Indigenous	Positive	Positive	1
Barisal	Winter	0.73	upto1.3m	aM	Indigenous	Negative	Negative	0
Madaripur	Rainy	1.67	mt1.3m	F	Indigenous	Negative	Negative	0
Barisal	Winter	0.73	upto1.3m	aM	Indigenous	Negative	Negative	0
Madaripur	Rainy	1.33	mt1.3m	F	Indigenous	Negative	Negative	0
Madaripur	Winter	3	mt1.3m	aM	Indigenous	Negative	Negative	0
Madaripur	Winter	0.8	upto1.3m	aM	Indigenous	Negative	Negative	0
Barisal	Winter	3	mt1.3m	aM	Indigenous	Negative	Negative	0
Madaripur	Winter	0.8	upto1.3m	aM	Indigenous	Negative	Negative	0
Madaripur	Winter	2	mt1.3m	aM	Indigenous	Negative	Negative	0
Barisal	Winter	2	mt1.3m	aM	Indigenous	Negative	Negative	0
Madaripur	Rainy	0.83	upto1.3m	F	Indigenous	Negative	Negative	1
Barisal	Winter	2	mt1.3m	aM	Indigenous	Negative	Negative	0
Barisal	Rainy	0.83	upto1.3m	F	Indigenous	Negative	Negative	0
aSirajgonj	Rainy	0.83	upto1.3m	aM	Indigenous	Negative	Negative	0
Madaripur	Winter	3	mt1.3m	aM	Indigenous	Negative	Negative	0
Barisal	Winter	3	mt1.3m	aM	Indigenous	Negative	Negative	0
Barisal	Winter	0.87	upto1.3m	F	Indigenous	Negative	Negative	0
Barisal	Winter	2	mt1.3m	F	Indigenous	Negative	Negative	0
Barisal	Winter	0.9	upto1.3m	F	Indigenous	Positive	Positive	1
Madaripur	Winter	2	mt1.3m	F	Indigenous	Negative	Negative	0
Madaripur	Winter	2.33	mt1.3m	F	Indigenous	Negative	Negative	0
Barisal	Winter	2	mt1.3m	F	Indigenous	Negative	Negative	0
Barisal	Winter	2	mt1.3m	F	Indigenous	Negative	Negative	0
Barisal	Winter	0.9	upto1.3m	F	Indigenous	Positive	Negative	1
Madaripur	Winter	0.9	upto1.3m	F	Indigenous	Positive	Negative	1
Barisal	Summer	0.93	upto1.3m	aM	Cross	Positive	Positive	1
Barisal	Rainy	0.93	upto1.3m	F	Indigenous	Negative	Negative	0
Madaripur	Winter	0.93	upto1.3m	aM	Indigenous	Negative	Negative	0
Barisal	Summer	0.93	upto1.3m	aM	Indigenous	Negative	Negative	0
Barisal	Summer	0.93	upto1.3m	F	Indigenous	Negative	Negative	0
Barisal	Winter	2	mt1.3m	F	Indigenous	Negative	Negative	0
Madaripur	Winter	1.67	mt1.3m	aM	Indigenous	Negative	Negative	0
Madaripur	Winter	1.5	mt1.3m	F	Indigenous	Negative	Negative	0
Madaripur	Winter	0.97	upto1.3m	aM	Indigenous	Negative	Negative	0
Barisal	Summer	1	upto1.3m	F	Cross	Positive	Positive	1
Madaripur	Summer	1	upto1.3m	F	Cross	Positive	Positive	1
Barisal	Winter	3	mt1.3m	aM	Indigenous	Negative	Negative	0
Madaripur	Winter	1.33	mt1.3m	F	Indigenous	Negative	Negative	0
Barisal	Summer	1	upto1.3m	F	Cross	Positive	Positive	1
Madaripur	Summer	1	upto1.3m	F	Cross	Negative	Negative	1
Madaripur	Winter	2.33	mt1.3m	aM	Indigenous	Negative	Negative	0
Madaripur	Winter	2	mt1.3m	F	Indigenous	Negative	Negative	0
Barisal	Winter	2.83	mt1.3m	F	Indigenous	Negative	Negative	0
Barisal	Summer	1	upto1.3m	F	Cross	Negative	Negative	1
aSirajgonj	Summer	1	upto1.3m	aM	Cross	Positive	Negative	1
Barisal	Winter	3	mt1.3m	aM	Indigenous	Negative	Negative	0
Madaripur	Summer	1	upto1.3m	F	Cross	Positive	Negative	1
Barisal	Winter	2	mt1.3m	aM	Indigenous	Negative	Negative	0
Barisal	Rainy	1	upto1.3m	aM	Cross	Positive	Negative	1
Madaripur	Winter	1.4	mt1.3m	F	Indigenous	Negative	Negative	0
Barisal	Winter	1.33	mt1.3m	F	Indigenous	Negative	Negative	0
Barisal	Winter	1	upto1.3m	F	Cross	Negative	Negative	1
Barisal	Winter	1.33	mt1.3m	aM	Indigenous	Negative	Negative	0
aSirajgonj	Summer	1	upto1.3m	F	Indigenous	Negative	Negative	0
aSirajgonj	Rainy	1	upto1.3m	F	Indigenous	Negative	Negative	0
Barisal	Summer	2.33	mt1.3m	F	Indigenous	Negative	Negative	0
Madaripur	Summer	1.67	mt1.3m	F	Indigenous	Negative	Negative	0
Madaripur	Summer	2.07	mt1.3m	aM	Indigenous	Negative	Negative	0
Madaripur	Summer	1.33	mt1.3m	aM	Indigenous	Negative	Negative	0
Madaripur	Summer	1.73	mt1.3m	aM	Indigenous	Negative	Negative	0
Barisal	Rainy	1	upto1.3m	aM	Indigenous	Negative	Negative	0
Madaripur	Rainy	1	upto1.3m	aM	Cross	Negative	Negative	0
Madaripur	Summer	2.83	mt1.3m	aM	Indigenous	Negative	Negative	0
Madaripur	Summer	1.53	mt1.3m	F	Cross	Negative	Negative	0
Barisal	Rainy	1	upto1.3m	F	Cross	Negative	Negative	0
Barisal	Summer	2.5	mt1.3m	aM	Indigenous	Negative	Negative	0
Madaripur	Summer	1.33	mt1.3m	aM	Indigenous	Negative	Negative	0
Madaripur	Summer	1.5	mt1.3m	aM	Indigenous	Negative	Negative	0
Madaripur	Summer	1.33	mt1.3m	F	Indigenous	Negative	Negative	0
Madaripur	Summer	2.33	mt1.3m	aM	Cross	Negative	Negative	0
Madaripur	Summer	1.33	mt1.3m	F	Cross	Negative	Negative	0
Madaripur	Rainy	1	upto1.3m	F	Indigenous	Negative	Negative	0
Barisal	Summer	2	mt1.3m	aM	Indigenous	Negative	Negative	0
Barisal	Winter	1	upto1.3m	aM	Cross	Negative	Negative	0
Barisal	Winter	1	upto1.3m	aM	Cross	Negative	Negative	0
Madaripur	Winter	1	upto1.3m	aM	Cross	Negative	Negative	0
Madaripur	Winter	1	upto1.3m	aM	Indigenous	Negative	Negative	0
Barisal	Winter	1	upto1.3m	aM	Indigenous	Negative	Negative	0
Barisal	Summer	2	mt1.3m	aM	Indigenous	Negative	Negative	0
Madaripur	Winter	1	upto1.3m	aM	Indigenous	Negative	Negative	0
Madaripur	Summer	1	upto1.3m	aM	Indigenous	Negative	Negative	0
Barisal	Rainy	2	mt1.3m	F	Indigenous	Negative	Negative	0
Barisal	Rainy	3	mt1.3m	aM	Cross	Negative	Negative	0
Barisal	Rainy	3	mt1.3m	aM	Indigenous	Negative	Negative	0
Barisal	Rainy	2	mt1.3m	F	Indigenous	Negative	Negative	0
Barisal	Rainy	3	mt1.3m	aM	Cross	Negative	Negative	0
Barisal	Rainy	2	mt1.3m	aM	Indigenous	Negative	Negative	0
Barisal	Rainy	1	upto1.3m	F	Cross	Negative	Negative	0
aSirajgonj	Rainy	1	upto1.3m	F	Indigenous	Negative	Negative	0
aSirajgonj	Rainy	1	upto1.3m	F	Indigenous	Negative	Negative	0
aSirajgonj	Rainy	1	upto1.3m	F	Indigenous	Negative	Negative	0
aSirajgonj	Rainy	1	upto1.3m	F	Cross	Negative	Negative	0
aSirajgonj	Rainy	1	upto1.3m	aM	Indigenous	Negative	Negative	0
aSirajgonj	Rainy	2	mt1.3m	aM	Indigenous	Negative	Negative	0
aSirajgonj	Rainy	2	mt1.3m	aM	Cross	Negative	Negative	0
aSirajgonj	Rainy	1	upto1.3m	F	Indigenous	Negative	Negative	0
aSirajgonj	Rainy	1	upto1.3m	aM	Cross	Negative	Negative	0
aSirajgonj	Rainy	1	upto1.3m	F	Cross	Negative	Negative	0
aSirajgonj	Rainy	2	mt1.3m	aM	Cross	Negative	Negative	0
aSirajgonj	Rainy	2	mt1.3m	F	Indigenous	Negative	Negative	0
aSirajgonj	Rainy	3	mt1.3m	aM	Indigenous	Negative	Negative	0
aSirajgonj	Rainy	2	mt1.3m	aM	Cross	Negative	Negative	0
aSirajgonj	Rainy	1	upto1.3m	aM	Cross	Negative	Negative	0
aSirajgonj	Rainy	1	upto1.3m	aM	Indigenous	Negative	Negative	0
aSirajgonj	Rainy	3	mt1.3m	aM	Indigenous	Negative	Negative	0
aSirajgonj	Rainy	2	mt1.3m	F	Cross	Negative	Negative	0
aSirajgonj	Rainy	2	mt1.3m	F	Indigenous	Negative	Negative	0
aSirajgonj	Rainy	1	upto1.3m	F	Cross	Negative	Negative	0
aSirajgonj	Rainy	1	upto1.3m	F	Cross	Negative	Negative	0
Madaripur	Winter	1.13	upto1.3m	aM	Cross	Positive	Positive	1
Barisal	Winter	1.17	upto1.3m	F	Cross	Positive	Negative	1
aSirajgonj	Rainy	3	mt1.3m	aM	Cross	Negative	Negative	0
aSirajgonj	Rainy	3	mt1.3m	F	Indigenous	Negative	Negative	0
aSirajgonj	Rainy	3	mt1.3m	F	Indigenous	Negative	Negative	0
Madaripur	Summer	2	mt1.3m	F	Indigenous	Negative	Negative	0
Madaripur	Summer	2	mt1.3m	aM	Indigenous	Negative	Negative	0
Madaripur	Summer	1.17	upto1.3m	aM	Cross	Positive	Positive	1
Madaripur	Rainy	1	upto1.3m	aM	Cross	Positive	Positive	1
